# Supplementary material for: Expression of Concern: Evidence that Vpu Modulates HIV-1 Gag-Envelope Interaction towards Envelope Incorporation and Infectivity in a Cell Type Dependent Manner
Source: PLoS One. 2024 Mar 26;19(3):e0301303. doi: 10.1371/journal.pone.0301303 (PMC10965049; doi:10.1371/journal.pone.0301303)
Supplement: S1 File — (ZIP) [file pone.0301303.s001.zip]

Archive with 34 entries (26 files):
- PONE_Zip/
- PONE_Zip/.DS_Store
- PONE_Zip/Fig 4/
- PONE_Zip/Fig 3/
- PONE_Zip/Fig 2/
- PONE_Zip/Fig 6/
- PONE_Zip/Fig 1/
- PONE_Zip/Fig 8/
- PONE_Zip/Fig 4/Fig 4B_images/
- PONE_Zip/Fig 4/PBMC_Infectivity.xlsx
- PONE_Zip/Fig 4/RT-PBMC and macrophages.xlsx
- PONE_Zip/Fig 3/Fig 3A and B.xlsx
- PONE_Zip/Fig 2/NP2-Ghost blot.pdf
- PONE_Zip/Fig 2/Fig 2_query 3.jpg
- PONE_Zip/Fig 6/Fig 6B right panel.pdf
- PONE_Zip/Fig 6/Fig 6E VB96-44.jpg
- PONE_Zip/Fig 6/Fig 6E gp41.jpg
- PONE_Zip/Fig 6/Fig 6B left panel.jpg
- PONE_Zip/Fig 1/Fig_1B.pdf
- PONE_Zip/Fig 8/Fig 8B B-actin blot2.pdf
- PONE_Zip/Fig 8/Fig 8C_Virus release_BST2 siRNA.xlsx
- PONE_Zip/Fig 8/Fig 8B BST2.pdf
- PONE_Zip/Fig 4/Fig 4B_images/6Dy P.A DV.jpg
- PONE_Zip/Fig 4/Fig 4B_images/0Dy P.A L30E DV.jpg
- PONE_Zip/Fig 4/Fig 4B_images/12Dy P.A DV.jpg
- PONE_Zip/Fig 4/Fig 4B_images/0Dy P.A DV.jpg
- PONE_Zip/Fig 4/Fig 4B_images/6Dy P.A WT.jpg
- PONE_Zip/Fig 4/Fig 4B_images/12Dy P.A WT.jpg
- PONE_Zip/Fig 4/Fig 4B_images/0Dy P.A WT.jpg
- PONE_Zip/Fig 4/Fig 4B_images/6Dy P.A DV L30E.jpg
- PONE_Zip/Fig 4/Fig 4B_images/12Dy P.A L30E.jpg
- PONE_Zip/Fig 4/Fig 4B_images/12Dy P.A DV L30E.jpg
- PONE_Zip/Fig 4/Fig 4B_images/0Dy P.A L30E.jpg
- PONE_Zip/Fig 4/Fig 4B_images/6Dy P.A L30E.jpg
