# Supplementary material for: Expression of Concern: Evidence that Vpu Modulates HIV-1 Gag-Envelope Interaction towards Envelope Incorporation and Infectivity in a Cell Type Dependent Manner
Source: PLoS One. 2024 Mar 26;19(3):e0301303. doi: 10.1371/journal.pone.0301303 (PMC10965049; doi:10.1371/journal.pone.0301303)
Supplement: S1 File — (ZIP) [file pone.0301303.s001.zip › PONE_Zip/Fig 4/PBMC_Infectivity.xlsx]

## Sheet: Sheet1
			Infectivity of viruses harvested from PBMC
			0 day	6th day	12th day		0 day	6th day	12th day
		pNL-AD8 WT	0	425	940		0	477	1020		0	451	980
		pNL-AD8 ΔVpu	0	1	145		0	3	157		0	2	151
		pNL-AD8 L30E	0	0	0		0	1	1		0	0.5	0.5
		pNL-AD8 L30E ΔVpu	0	4	376		0	8	397		0	6	386.5
			0 day	6th day	12th day
		pNLAD8 WT	0	425000	940000
		pNLAD8 ΔVpu	0	1000	145000
		pNLAD8 L30E	0	0	0
		pNLAD8 L30E ΔVpu	0	4000	376000
