# Supplementary material for: Expression of Concern: Evidence that Vpu Modulates HIV-1 Gag-Envelope Interaction towards Envelope Incorporation and Infectivity in a Cell Type Dependent Manner
Source: PLoS One. 2024 Mar 26;19(3):e0301303. doi: 10.1371/journal.pone.0301303 (PMC10965049; doi:10.1371/journal.pone.0301303)
Supplement: S1 File — (ZIP) [file pone.0301303.s001.zip › PONE_Zip/Fig 4/RT-PBMC and macrophages.xlsx]

## Sheet: PBMC rep_kinetics
		PBMC REPLICATION KINETICS
		DONOR#2 O.D (405nm)
	0 day	3 day	6 day	9 day	12 day
pNL-AD8 WT	0.078	0.082	0.899	1.689	3.282
PNL-AD8 L30E	0.074	0.079	0.074	0.078	0.076
pNL-AD8 ΔV	0.074	0.078	0.077	0.87	1.029
pNL-AD8 ΔV L30E	0.083	0.078	0.085	0.698	1.917
		DONOR#2 RT Values (pg/ml)
	0 day	3 day	6 day	9 day	12 day
pNL-AD8 WT	34.4128	36.1775	436.778	833.848	1244.15
PNL-AD8 L30E	32.648	34.854	32.648	34.4128	33.5304
pNL-AD8 ΔV	32.648	34.4128	33.9716	348.54	344.128
pNL-AD8 ΔV L30E	36.6187	34.4128	37.5011	432.366	957.381
		DONOR#1 O.D (405nm)
	0 day	3 day	6 day	9 day	12 day
pNL-AD8 WT	0.086	0.097	0.618	2.414	3.342
PNL-AD8 L30E	0.091	0.084	0.08	0.088	0.083
pNL-AD8 ΔV	0.087	0.081	0.094	0.41	1.039
pNL-AD8 ΔV L30E	0.093	0.08	0.097	0.686	1.788
		DONOR#1 RT Values (pg/ml)
	0	3	6	9	12
pNL-AD8 WT	37.9423	42.7954	272.655	1065.03	1474.46
PNL-AD8 L30E	40.1482	37.0599	35.2952	38.8247	36.6187
pNL-AD8 ΔV	38.3835	35.7363	41.4718	180.888	458.396
pNL-AD8 ΔV L30E	41.0306	35.2952	42.7954	302.656	788.847

## Sheet: Macrophage rep_kinetics
	MACROPHAGE REPLICATION KINETICS
	DONOR#1 O.D (405 ng)
	0 day	3 day	6 day	9 day	12 day	15 day	18 day
pNL-AD8 WT	0.078	0.115	0.585	2.086	2.998	3.796	4.322
PNL-AD8 L30E	0.074	0.114	0.169	0.168	0.211	0.195	0.221
pNL-AD8 ΔV	0.074	0.099	0.113	0.139	0.22	0.571	1.425
pNL-AD8 ΔV L30E	0.083	0.118	0.285	0.526	0.945	1.806	2.359
	DONOR#1 RT Activity (pg/ml)
	0	3	6	9	12	15	18
pNL-AD8 WT	6.88256	10.1474	51.6192	184.064	264.537	334.951	381.364
PNL-AD8 L30E	6.5296	10.0591	14.9122	14.824	18.6182	17.2064	19.5006
pNL-AD8 ΔV	6.5296	8.73555	9.97088	12.2651	19.4123	50.3838	125.739
pNL-AD8 ΔV L30E	7.32374	10.4121	25.1478	46.4131	83.3848	159.358	208.153
	DONOR#2 O.D (405 ng)
	0 day	3 day	6 day	9 day	12 day	15 day	18 day
pNL-AD8 WT	0.086	0.102	0.137	0.188	0.262	0.737	0.98
PNL-AD8 L30E	0.091	0.093	0.111	0.112	0.123	0.115	0.14
pNL-AD8 ΔV	0.087	0.091	0.101	0.111	0.113	0.112	0.125
pNL-AD8 ΔV L30E	0.093	0.095	0.151	0.206	0.243	0.316	0.338
	DONOR#2 RT Activity (pg/ml)
	0	3	6	9	12	15	18
pNL-AD8 WT	7.58846	9.00026	12.0886	16.5887	23.1183	65.0313	86.4731
PNL-AD8 L30E	8.02965	8.20612	9.79441	9.88264	10.8533	10.1474	9.3533
pNL-AD8 ΔV	7.6767	8.02965	8.91203	9.79441	10.9709	15.8826	16.0297
pNL-AD8 ΔV L30E	8.20612	8.3826	13.3239	18.177	21.4418	27.8832	29.8244
