# Supplementary material for: Expression of Concern: Evidence that Vpu Modulates HIV-1 Gag-Envelope Interaction towards Envelope Incorporation and Infectivity in a Cell Type Dependent Manner
Source: PLoS One. 2024 Mar 26;19(3):e0301303. doi: 10.1371/journal.pone.0301303 (PMC10965049; doi:10.1371/journal.pone.0301303)
Supplement: S1 File — (ZIP) [file pone.0301303.s001.zip › PONE_Zip/Fig 3/Fig 3A and B.xlsx]

## Sheet: Sheet1
						pNL-AD8 wt			pNL-AD8 ΔVpu			pNL-AD8 L30E			pNL-AD8 L30E ΔVpu
					293T	100	100	100	24.207	33.0531	47.6424	1.91902	1.87299	3.55117	53.4994	55.1067	52.3334
					HeLa	100	100	100	14.4205	21.9951	17.6366	8	7.5716	3.43493	33	28.7378	31.07
					NP2	100	100	100	5	5.94675	4.7797	4	4.16093	4.17161	49	26.2593	48.9021
					GHOST	100	100	100	2	1.60149	1.88035	3	2.2645	3.03249	25	17.9142	24.6665
					pNL-AD8 wt			pNL-AD8 ΔVpu			pNL-AD8 L30E			pNL-AD8 L30E ΔVpu
				293T	100	100	100	52.0177	45.7121	41.4932	89.719	75.0696	87.395	54.4766	59.0185	51.9392
				HeLa	100	100	100	50.1053	63.6955	58.1081	120.842	98.4401	137.973	54.5263	70.6128	64.1892
				NP2	100	100	100	48.2473	47.9365	72.7778	89.3074	85.7302	91.1111	57.8092	63.1217	85.4444
				GHOST	100	100	100	85.9649	67.1429	68.6648	119.298	80	94.6734	92.1053	74.2857	79.4661
