# Supplementary material for: Expression of Concern: Evidence that Vpu Modulates HIV-1 Gag-Envelope Interaction towards Envelope Incorporation and Infectivity in a Cell Type Dependent Manner
Source: PLoS One. 2024 Mar 26;19(3):e0301303. doi: 10.1371/journal.pone.0301303 (PMC10965049; doi:10.1371/journal.pone.0301303)
Supplement: S1 File — (ZIP) [file pone.0301303.s001.zip › PONE_Zip/Fig 8/Fig 8C_Virus release_BST2 siRNA.xlsx]

## Sheet: Sheet1
	RT-ELISA HeLa cells with BST2 siRNA
						OR
	Without BST-2 siRNA (1:500 dil.)			Avg-blk	Pg/ml			Pg/ml	Pg/ml
pNL-AD8	1.185	1.203		1.109	11090	1.1	1.118	11000	11180
pNL-AD8 ΔVpu	0.357	0.314		0.2505	2505	0.272	0.229	2720	2290
pNL-AD8L30E	0.772	0.714		0.658	6580	0.687	0.629	6870	6290
pNL-AD8L30E ΔVpu	0.43	0.371		0.3155	3155	0.345	0.286	3450	2860
	With BST-2 siRNA (1:500 DIL.)			(1:100 dil.)	Avg-blk	Pg/ml	OR		Pg/ml	Pg/ml
pNL-AD8	1.595	1.476		3.047	1.4505	14505	1.51	1.391	15100	13910
pNL-AD8 ΔVpu	1.824	1.584		3.287	1.619	16190	1.739	1.499	17390	14990
pNL-AD8L30E	2.176	1.993		2.99	1.9995	19995	2.091	1.908	20910	19080
pNL-AD8L30E ΔVpu	1.253	1.191		2.855	1.137	11370	1.168	1.106	11680	11060
Blank	0.09	0.089
Equation	Y=0.421X
